# Supplementary material for: Upregulation of LAG3 modulates the immune imbalance of CD4+ T-cell subsets and exacerbates disease progression in patients with alveolar echinococcosis and a mouse model
Source: PLoS Pathog. 2023 May 12;19(5):e1011396. doi: 10.1371/journal.ppat.1011396 (PMC10208502; doi:10.1371/journal.ppat.1011396)
Supplement: S1 Data — (XLSX) [file ppat.1011396.s001.xlsx]

## Sheet: Figure 1
Figure 1C The percentage of positive staining area was calculated to evaluate the expression of LAG3 (n=19).
	DLT		CLT
	0.11		1.3
	0.1		1.32
	0.46		2.55
	0.31		0.78
	0.14		1.28
	0.2		2.27
	0.34		1.42
	0.18		0.7
	0.11		1.52
	0.18		1.29
	0.36		3.75
	0.16		0.17
	0.12		0.13
	0.16		0.15
	0.27		0.29
	0.1		0.12
	0.31		0.32
	0.25		0.26
	0.42		1.06
mean	0.212353		1.09
std deviation	0.108831		0.994958
SEM	0.0249675		0.234514
Figure 1D The percentage of liver CD4+ or CD8+ T cells expressing LAG3 in paired CLT versus DLT from AE patients (n=8).
	% LAG3 in CD4+ T cells					% LAG3 in CD8+ T cells
	DLT		CLT			DLT		CLT
	6.77		7.58			2.32		3.37
	12.5		22.4			5.26		10.2
	7.1		8.5			1.05		1.79
	2.55		2.68			1.27		2.29
	6.3		11.1			2		1.55
	9.91		21			2.33		3.49
	4		17.8			4.4		17.8
	8.93		12.4			3.4		1.45
mean	7.2575		12.9325		mean	2.75375		5.2425
std deviation	3.19079		6.92266		std deviation	1.48561		5.82482
SEM	1.12811		2.44753		SEM	0.525241		2.05939

## Sheet: Figure 2
Figure 2A Representative flow cytometry plot and percentage of IL-4, IL-10 and TGF-β1 production by CD4+ T cells in liver from mice after 24 weeks of infection (5-6 mice per group).
	% IL-4+ in CD4+ T cells					% IL-10+ in CD4+ T cells					% TGF-β1+ in CD4+ T cells
	LAG3-		LAG3+			LAG3-		LAG3+			LAG3-		LAG3+
	18.6		46			8.17		46.2			2.77		2.15
	13.5		36.9			7.22		76			3.09		4
	18.6		55.1			6.49		53.6			3.05		3.57
	10.1		44.2			8.13		69.2			2.79		4.4
	15.8		39.5			14.8		71.2			4.63		4.55
	11.7		38.4
mean	14.7167		43.35			8.962		63.24			3.266		3.734
std deviation	3.55607		6.73402			3.33718		12.6983			0.776325		0.963862
SEM	1.45176		2.74915			1.49243		5.67887			0.347183		0.431052
Figure 2B MFI of GATA3 expression by LAG3+ or LAG3- CD4+ T cells in liver from mice after 24 weeks of infection (5 mice per group).
	GATA-3 MFI
	LAG3-		LAG3+
	69.4		69.4
	92.5		96.4
	65.5		70.6
	75.8		91.2
	68.1		77.1
mean	74.26		80.94
std deviation	10.8786		12.2384
SEM	4.86504		5.47317
Figure 2C Representative flow cytometry plot and percentage of Treg cells (CD4+CD25+Foxp3+) by LAG3+ or LAG3- CD4+ T cells in the liver from mice after 24 weeks of infection (6 mice per group).
	% of Treg cells
	LAG3-		LAG3+
	2.72		5.05
	2.74		9.79
	3.28		4.66
	4.04		11.7
	2.77		8.35
	3.13		7.68
mean	3.11333		7.87167
std deviation	0.509653		2.71582
SEM	0.208065		1.10873
Figure 2D MFI of Ki67 expression by LAG3+ or LAG3- CD4+ T cells in liver from mice after 24 weeks of infection (5 mice per group).
	Ki67 MFI
	LAG3-		LAG3+
	102		109
	127		146
	78.4		92.5
	60.4		75.8
	79.6		93.8
mean	89.48		103.42
std deviation	25.6443		26.5464
SEM	11.4685		11.8719

## Sheet: Figure 3
Figure 3C Lesion weight in the liver from WT and LAG3-KO mice after 24 weeks of infection (10 mice per group).
	Lesion weight (mg)
	WT		KO
	5807		1897
	3460		308
	4231		206
	1491		1714
	1237		50
	1181		82
	319		20
	213		260
	950		204
	868		690
mean	1975.7		543.1
std deviation	1871.17		692.746
SEM	591.715		219.065
Figure 3D Percentage and absolute numbers of CD4+T cells in the liver from WT and LAG3-KO mice after 24 weeks of infection (5 mice per group).
	CD4+T cells (%)					CD4+T cells (×105）
	WT		KO			WT		KO
	46		45.2			4.81397		4.64733
	47.6		37.5			3.06926		3.33705
	41.7		50.1			6.13165		2.83176
	42.1		33.3			3.74869		3.54176
	38.4		47.4			3.94934		1.66081
mean	43.16		42.7			4.34258		3.20374
std deviation	3.66374		7.0445			1.1781		1.088
SEM	1.63847		3.1504			0.526862		0.486569
Figure 3E Percentage of Tn and Tem in CD4+ T cells in the liver from WT and LAG3-KO mice after 24 weeks of infection (5 mice per group).
	% of CD4+T cells					% of CD4+T cells
		Tn					Tem
	WT		KO			WT		KO
	17.9		12.1			70.5		69.2
	17.6		13.5			75.3		74.9
	23.2		9.64			51.7		80.2
	18.3		9.47			65.9		79.1
	19.2		9.72			64.5		77.6
mean	19.24		10.886			65.58		76.2
std deviation	2.29412		1.81824			8.84036		4.38919
SEM	1.02596		0.81314			3.95353		1.96291
Figure 3G Percentage of IFN-γ, TNF-α, IL-4 and IL-10 production by CD4+ T cells in the liver from WT and LAG3-KO mice after 24 weeks of infection (5-6 mice per group).
	%IFN-γ+ in CD4+T cells					%TNF-α+ in CD4+T cells					%IL-4+ in CD4+T cells					%IL-10+ in CD4+T cells
	WT		KO			WT		KO			WT		KO			WT		KO
	17.2		15.7			5.25		31.9			13.3		6.89			8.51		9.38
	12.3		21.8			12.2		31.4			10.1		4.85			12.7		7.65
	19.6		23.9			10.1		18.4			16.1		7.6			8.83		7.58
	9.06		23.9			15.4		22.6			7.72		3.48			11		7.56
	14.1		24.5			13.5		19.1			11.6		8.53			15		6.88
	11.5		18.8								9.17		8.47
mean	13.96		21.4333			11.29		24.68			11.3317		6.63667			11.208		7.81
std deviation	3.8767		3.50752			3.88915		6.56102			3.03042		2.05401			2.7195		0.931504
SEM	1.58266		1.43194			1.73928		2.93418			1.23716		0.838545			1.2162		0.416581
Figure 3I Percentage of Treg (CD4+CD25+Foxp3+) cells in the liver from WT and LAG3-KO mice after 24 weeks of infection (5-6 mice per group).
	% of Treg cells
	WT		KO
	2.23		1.67
	2.71		1.55
	3.51		1.73
	3.67		1.4
	3.09		1.66
			1.2
mean	3.042		1.535
std deviation	0.58849		0.201271
SEM	0.263181		0.0821685

## Sheet: Figure 4
Figure 4B percentage of IFN-γ, IL-4 and IL-10 production by liver CD4+ T cells from WT and LAG3-KO mice with E. multilocularis protoscoleces antigen stimulation in vitro.
	%IFN-γ+ in CD4+T cells					%IL-4+ in CD4+T cells					%IL-10+ in CD4+T cells
	WT		KO			WT		KO			WT		KO
	5.69		8.78			1.51		1.25			1.53		2.12
	6.21		8.51			2.09		1.17			1.69		1.97
	5.08		7.99			1.99		1.35			0.68		2.53
mean	5.66		8.42667			1.86333		1.25667			1.3		2.20667
std deviation	0.565597		0.401539			0.310054		0.090185			0.542863		0.289885
SEM	0.326548		0.231828			0.17901		0.0520683			0.313422		0.167365
Figure 4D Percentage and absolute numbers of liver Treg (CD4+CD25+Foxp3+) cells from WT and LAG3-KO mice with E. multilocularis protoscoleces antigen stimulation in vitro.
	% of Treg cells					Treg cells (×102)
	WT		KO			WT		KO
	1.75		2			5.37263		7.86532
	1.6		0.81			2.65925		2.7499
	0.99		2.12			2.25712		6.27505
mean	1.44667		1.64333			3.42967		5.63009
std deviation	0.402534		0.724178			1.69462		2.61799
SEM	0.232403		0.418104			0.978391		1.5115

## Sheet: Figure 5
Figure 5B Percentage of transferred CD4+ T cells, CD4+ Tn and CD4+ Tem in liver and spleen of E. multilocularis-infected CD4-KO mice that received adoptive transfer.
	Percentage (%)-CD4(Liver)					Percentage (%)-Tem(Liver)					Percentage (%)-Tn(Liver)
	WT		KO			WT		KO			WT		KO
	30.9		69.1			87.9		91.3			8.21		4.45
	21.7		78.1			88.1		86.1			11		11.4
	20.3		79.5			82.9		88.7			8.83		6.66
mean	24.3		75.5667			86.3		88.7			9.34667		7.50333
std deviation	5.75847		5.64388			2.94618		2.6			1.465		3.55092
SEM	3.32466		3.25849			1.70098		1.50111			0.84582		2.05012
	Percentage (%)-CD4(Spleen)					Percentage (%)-Tem(Spleen)					Percentage (%)-Tn(Spleen)
	WT		KO			WT		KO			WT		KO
	27.9		72.1			78.1		79.7			18		13.6
	22.7		77			80		85.6			15.2		9.66
	17.1		82.8			76.4		84.8			17.4		10.7
mean	22.5667		77.3			78.1667		83.3667			16.8667		11.32
std deviation	5.40123		5.3563			1.80093		3.20052			1.47422		2.04186
SEM	3.1184		3.09246			1.03976		1.84782			0.851143		1.17887
Figure 5C Absolute number of transferred CD4+ T cells, CD4+ Tn and CD4+ Tem in liver and spleen of E. multilocularis-infected CD4-KO mice that received adoptive transfer.
	Percentage (%)-CD4(Liver)					Percentage (%)-Tem(Liver)					Percentage (%)-Tn(Liver)
	WT		KO			WT		KO			WT		KO
	1.29652		2.89934			1.13964		2.64709			0.106444		0.12902
	0.410368		1.47695			0.361534		1.27165			0.0451405		0.168372
	2.20907		8.6513			1.83132		7.6737			0.195061		0.576177
mean	1.30532		4.34253			1.11083		3.86415			0.115549		0.29119
std deviation	0.899385		3.79868			0.735317		3.37009			0.0753739		0.247589
SEM	0.51926		2.19317			0.424536		1.94572			0.0435171		0.142946
	Percentage (%)-CD4(Spleen)					Percentage (%)-Tem(Spleen)					Percentage (%)-Tn(Spleen)
	WT		KO			WT		KO			WT		KO
	3.14422		8.12538			2.45564		6.47593			0.565959		1.10505
	0.583948		1.98079			0.467158		1.69556			0.0887601		0.191345
	1.75776		8.51126			1.34293		7.21755			0.30585		0.910705
mean	1.82864		6.20581			1.42191		5.12968			0.32019		0.735701
std deviation	1.28161		3.66406			0.996588		2.99706			0.238923		0.481337
SEM	0.739936		2.11545			0.575381		1.73036			0.137942		0.2779
Figure 5E Percentage of IFN-γ, TNF-α, IL-4, IL-10 production by transferred CD4+ T cells in liver and spleen from E. multilocularis-infected CD4-KO mice.
	Percentage (%)-IFN-γ(Liver)					Percentage (%)-TNF-α(Liver)					Percentage (%)-IL-4(Liver)					Percentage (%)-IL-10(Liver)
	WT		KO			WT		KO			WT		KO			WT		KO
	27.5		33.9			17.9		18			6.63		4.99			22.2		19.1
	23.8		35.1			11.8		11.9			2.7		0.79			8.4		14.9
	39.9		46.7			21.8		17.1			8.22		4.96			8.82		20.6
mean	30.4		38.5667			17.1667		15.6667			5.85		3.58			13.14		18.2
std deviation	8.43267		7.06918			5.04017		3.29292			2.84146		2.41626			7.849		2.95466
SEM	4.86861		4.08139			2.90994		1.90117			1.64052		1.39503			4.53162		1.70587
	Percentage (%)-IFN-γ(Spleen)					Percentage (%)-TNF-α(Spleen)					Percentage (%)-IL-4(Spleen)					Percentage (%)-IL-10(Spleen)
	WT		KO			WT		KO			WT		KO			WT		KO
	28.7		36.2			27		22.2			2.96		2.4			17.6		20
	23.8		37.4			13.4		14.3			1.67		1.05			13.4		13.4
	21.4		33.1			16.1		18.1			2.16		1.21			6.23		17
mean	24.6333		35.5667			18.8333		18.2			2.26333		1.55333			12.41		16.8
std deviation	3.72066		2.21886			7.20023		3.95095			0.651178		0.737586			5.74929		3.30454
SEM	2.14813		1.28106			4.15706		2.28108			0.375958		0.425846			3.31935		1.90788
Figure 5G MFI of T-bet and GATA-3 expression by transfered CD4+ T cells in the liver and spleen from E. multilocularis-infected CD4-KO mice.
		MFI(Medium)-T-bet(Liver)					MFI(Medium)-GATA-3(Liver)
		WT		KO			WT		KO
		44		64.5			184		148
		31.3		43.6			184		122
		34.2		46			165		132
	mean	36.5		51.3667			177.667		134
	std deviation	6.65507		11.4369			10.9697		13.1149
	SEM	3.84231		6.60311			6.33333		7.57188
		MFI(Medium)-T-bet(Spleen)					MFI(Medium)-GATA-3(Spleen)
		WT		KO			WT		KO
		7.18		30.3			103		71.8
		4.16		26			97.6		74.2
		3.12		25.1			90.5		61.6
	mean	4.82		27.1333			97.0333		69.2
	std deviation	2.10893		2.77909			6.26924		6.69029
	SEM	1.21759		1.60451			3.61955		3.86264
Figure 5H Percentage of Treg cells (CD4+CD25+Foxp3+) in the liver and spleen from E. multilocularis-infected CD4-KO mice that received adoptive transfer.
		Percentage of Treg (%)-Liver
		WT		KO
		1.85		1.61
		2.67		2.1
		4.5		1.88
	mean	3.00667		1.86333
	std deviation	1.3567		0.245425
	SEM	0.783291		0.141696
		Percentage of Treg (%)-Spleen
		WT		KO
		4.05		3.25
		1.87		1.59
		3.82		2.47
	mean	3.24667		2.43667
	std deviation	1.19776		0.830502
	SEM	0.691528		0.47949

## Sheet: Figure 6
Figure 6B Percentage of CD4+ Tn and CD4+ Tem in the liver from E. multilocularis-infected WT recipient mice (CD45.1) with transferred by LAG3-KO (CD45.2) cells.
	% of CD4+T cells						% of CD4+T cells
		Tn						Tem
	WT		KO				WT		KO
	16		9.01				78.5		89.2
	8.71		3.95				86.5		95.5
	13		4.29				79.1		95.1
mean	12.57		5.75			mean	81.3667		93.2667
std deviation	3.66397		2.82836			std deviation	4.45571		3.52751
SEM	2.1154		1.63295			SEM	2.5725		2.03661
Figure 6D Percentage of IFN-γ, IL-4 and IL-10 production by CD4+ T cells in the liver from E. multilocularis-infected WT recipient mice (CD45.1) with transferred by LAG3-KO (CD45.2) cells.
	%IFN-γ+ in CD4+T cells						%IL-4+ in CD4+T cells						%IL-10+ in CD4+T cells
	WT		KO				WT		KO				WT		KO
	30.1		74				12		4.81				4.03		19.2
	30.3		68.4				13		7.18				3.56		19.6
	31.3		64.1				11.5		11.7				4.42		13.3
mean	30.5667		68.8333			mean	12.1667		7.89667			mean	4.00333		17.3667
std deviation	0.64291		4.96421			std deviation	0.763763		3.50046			std deviation	0.43062		3.52751
SEM	0.371184		2.86609			SEM	0.440959		2.02099			SEM	0.248618		2.03661
Figure 6F Percentage of Treg cells (CD4+CD25+Foxp3+) in the liver from E. multilocularis-infected WT recipient mice (CD45.1) with transferred by LAG3-KO (CD45.2) cells.
	% of Treg cells
	WT		KO
	1.42		1.04
	1.31		0.69
	1.32		0.58
mean	1.35		0.77
std deviation	0.0608276		0.240208
SEM	0.0351188		0.138684

## Sheet: sFigure2
sFigure 2A Representative flow cytometry plot and percentage of IL-4, IL-10 and TGF-β1 production by CD4+ T cells in spleen from mice after 24 weeks of infection (5-6 mice per group).
	% IL-4+ in CD4+ T cells					% IL-10+ in CD4+ T cells					% TGF-β1+ in CD4+ T cells
	LAG3-		LAG3+			LAG3-		LAG3+			LAG3-		LAG3+
	4.8		15			5.29		22.7			0.45		0.8
	5.27		22.2			2		21.7			0.55		6.54
	7.21		24.4			2.15		24.8			0.38		1.71
	5.76		18.9			4.11		23.9			0.67		2.92
	6		14.4			8.17		28.9			0.55		1.1
	4.58		15
mean	5.60333		18.3167			4.344		24.4			0.52		2.614
std deviation	0.955713		4.23718			2.5444		2.77669			0.110454		2.34025
SEM	0.390168		1.72982			1.13789		1.24177			0.0493964		1.04659
sFigure 2B MFI of GATA3 expression by LAG3+ and LAG3- CD4+T cells in the spleen from mice after 24 weeks of infection (5 mice per group).
	GATA-3 MFI
	LAG3-		LAG3+
	42.6		63
	45.2		66.5
	44		66.5
	43.2		65.4
	36.9		60
mean	42.38		64.28
std deviation	3.21434		2.78693
SEM	1.4375		1.24635
sFigure 2C Representative flow cytometry plot and percentage of Treg cells (CD4+CD25+Foxp3+) by LAG3+ or LAG3- CD4+ T cells in the spleen from mice after 24 weeks of infection (6 mice per group).
	% of Treg cells
	LAG3-		LAG3+
	7.37		10.2
	3.55		8.03
	3.7		6.01
	6.17		12.5
	7.7		13.8
	6.62		9.74
mean	5.85167		10.0467
std deviation	1.8078		2.84905
SEM	0.738031		1.16312
sFigure 2D MFI of Ki67 expression by LAG3+ or LAG3- CD4+ T cells in spleen from mice after 24 weeks of infection (5 mice per group).
	Ki67 MFI
	LAG3-		LAG3+
	48.8		66.8
	51.4		79.6
	52.6		78.4
	56.5		83.5
	48.8		73.2
mean	51.62		76.3
std deviation	3.19092		6.46142
SEM	1.42702		2.88964

## Sheet: sFigure3
sFigure 3A Percentage and absolute numbers of CD4+T cells in the spleen from E. multilocularis-infected WT and LAG3-KO mice (5 mice per group).
	CD4+T cells (%)					CD4+T cells (×107）
	WT		KO			WT		KO
	49.5		56.5			1.34445		0.861606
	51.6		56.7			1.843		1.52439
	55.2		62.8			1.56121		1.42733
	53.9		58.9			1.28891		1.56056
	52.4		61.1			2.22155		1.47189
mean	52.52		59.2			1.65183		1.36916
std deviation	2.18335		2.74773			0.385854		0.288219
SEM	0.976422		1.22882			0.172559		0.128896
sFigure 3B Percentage of Tn and Tem in CD4+ T cells in the spleen from E. multilocularis-infected WT and LAG3-KO mice (5 mice per group).
	% of CD4+T cells					% of CD4+T cells
		Tn					Tem
	WT		KO			WT		KO
	51.2		38.2			45.1		57.9
	36.7		40.1			59		55.6
	46.1		31.4			49.4		63.6
	38.7		25.3			57.6		69
	47.4		24.6			49.1		70.5
mean	44.02		31.92			52.04		63.32
std deviation	6.10713		7.14192			5.98189		6.57396
SEM	2.73119		3.19396			2.67518		2.93997
sFigure 3D Percentage of IFN-γ, TNF-α, IL-4 and IL-10 production by CD4+ T cells in the spleen from E. multilocularis-infected WT and LAG3-KO mice. (5-6 mice per group).
	%IFN-γ+ in CD4+T cells					%TNF-α+ in CD4+T cells					%IL-4+ in CD4+T cells					%IL-10+ in CD4+T cells
	WT		KO			WT		KO			WT		KO			WT		KO
	9.41		13.1			41.4		35.5			4.76		3.16			13.6		11.4
	9.26		16.6			45.1		43.3			4.17		2.58			10.9		9.24
	17.4		20.2			45.9		45.4			7.63		2.73			10.4		9.46
	10.4		20.4			45.3		50.2			4.72		1.74			12.5		9.59
	15.7		22.4			31.4		46.4			4.59		5.61			18.9		9.8
	14.7		24.8					38.6			3.68		2.7					9.58
mean	12.8117		19.5833			41.82		43.2333			4.925		3.08667			13.26		9.845
std deviation	3.5486		4.17441			6.08827		5.37649			1.38698		1.32057			3.40044		0.783524
SEM	1.44871		1.70419			2.72276		2.19494			0.566232		0.539121			1.52072		0.319872
sFigure 3F percentage of Treg cells (CD4+CD25+Foxp3+) in the spleen from E. multilocularis-infected WT and LAG3-KO mice (6 mice per group).
	% of Treg cells
	WT		KO
	7.22		3.97
	4.42		1.87
	4.89		4.12
	6.38		3.85
	7.64		5.99
	5.46		4.4
mean	6.00167		4.03333
std deviation	1.2917		1.31819
SEM	0.527336		0.538149

## Sheet: sFigure4
sFigure 4A MFI of Ki67 expresssion by LAG3+ and LAG3- Treg cells (CD4+CD25+Foxp3+) in the liver from mice after 24 weeks of infection, respectively (5 mice per group).
	Ki67 MFI in Treg cells
	LAG3-		LAG3+
	784		1254
	902		1998
	1285		1524
	2117		2526
	1374		1629
mean	1292.4		1786.2
std deviation	523.823		492.154
SEM	234.261		220.098
sFigure 4B MFI of Ki67 expresssion by LAG3+ and LAG3- Treg cells (CD4+CD25+Foxp3+) in the spleen from mice after 24 weeks of infection, respectively (5 mice per group).
	Ki67 MFI in Treg cells
	WT		KO
	415		378
	468		428
	411		398
	397		418
	431		345
	597		461
mean	453.167		404.667
std deviation	74.5504		40.5249
SEM	30.4351		16.5442
sFigure 4C MFI of Ki67 expression by Treg cells (CD4+CD25+Foxp3+) in the liver from WT and LAG3-KO mice after 24 weeks of infection, respectively (5-6 mice per group).
	Ki67 MFI in Treg cells
	LAG3-		LAG3+
	945		1043
	948		815
	1634		907
	2167		949
	1711		879
			751
mean	1481		890.667
std deviation	528.746		102.219
SEM	236.462		41.7306
sFigure 4D MFI of Ki67 expression by Treg cells (CD4+CD25+Foxp3+) in the spleen from WT and LAG3-KO mice after 24 weeks of infection, respectively (5-6 mice per group).
	Ki67 MFI in Treg cells
	WT		KO
	405		423
	459		485
	412		460
	397		406
	420		360
	558		343
mean	441.833		412.833
std deviation	60.8652		55.2283
SEM	24.8481		22.5469

## Sheet: sFigure5
sFigure 5B Lesion weight in liver from WT and LAG3-KO mice after 12 weeks of infection (10 mice per group).
	Lesion weight (mg)
	WT		KO
	66		15
	47		142
	24		71
	80		10
	41		28
	447		107
	19		8
	34		20
	187		72
	115		149
mean	106		62.2
std deviation	130.12		54.6947
SEM	41.1477		17.296
sFigure 5C Percentage and absolute numbers of CD4+T cells in the liver from WT and LAG3-KO mice after 12 weeks of infection (5-6 mice per group).
	CD4+T cells (%)					CD4+T cells (×105）
	WT		KO			WT		KO
	47.7		49			1.49904		2.21712
	53		43.3			1.01672		0.71389
	50		44.4			1.28361		1.45044
	44.1		50.5			1.49689		2.22475
	49.7		41.8			2.51321		3.96164
	53.2					3.87578
mean	49.6167		45.8			1.94754		2.11357
std deviation	3.42194		3.75965			1.07234		1.20802
SEM	1.397		1.68137			0.437781		0.540244
sFigure 5D Percentage of Tn and Tem in CD4+ T cells in the liver from WT and LAG3-KO mice after 12 weeks of infection (5-6 mice per group).
	% of CD4+T cells					% of CD4+T cells
		Tn					Tem
	WT		KO			WT		KO
	16.1		15.8			63.2		70.1
	13.9		24.3			67.5		53.4
	13		14.8			78		76.1
	20.3		7.48			67.3		88.8
	21.4		25.5			50.3		55.3
	30.1					48.4
mean	19.1333		17.576			62.45		68.74
std deviation	6.33993		7.42953			11.282		14.7849
SEM	2.58826		3.32259			4.60585		6.612
sFigure 5F Percentage of IFN-γ, TNF-α, IL-4 and IL-10 production by CD4+ T cells in the liver from WT and LAG3-KO mice after 12 weeks of infection. (5-6 mice per group).
	%IFN-γ+ in CD4+T cells					%TNF-α+ in CD4+T cells					%IL-4+ in CD4+T cells					%IL-10+ in CD4+T cells
	WT		KO			WT		KO			WT		KO			WT		KO
	17.4		25.5			32.4		36.2			7.94		4.66			3.17		5.07
	15.1		25			26.2		39.9			8.45		4.93			2.75		4.99
	19.5		21.5			29		38.3			8.23		7.17			4.38		5.15
	14.2		33.5			36.8		42.6			5.88		5.53			2.65		7.1
	15.2		25.7			27.1		36.7			7.36		4.71			2.39		6.13
	14.6					25.8					7.82					3.42
mean	16		26.24			29.55		38.74			7.61333		5.4			3.12667		5.688
std deviation	2.04255		4.40318			4.29593		2.60058			0.927182		1.04814			0.717012		0.914833
SEM	0.833866		1.96916			1.75381		1.16301			0.378521		0.468743			0.292719		0.409126
Figure 5H percentage of Treg cells (CD4+CD25+Foxp3+) in the liver from WT and LAG3-KO mice after 12 weeks of infection (5-6 mice per group).
	% of Treg cells
	WT		KO
	1.92		2.63
	2.47		3.44
	3.39		2.85
	3.13		2.72
	2.49		2.65
	4.27
mean	2.945		2.858
std deviation	0.833205		0.336556
SEM	0.340154		0.150512

[truncated: 2 more sheets: sFigure6, sFigure7]
